# Supplementary material for: Avian Influenza Virus A(H5N1) Genotype D1.1 Is Better Adapted to Human Nasal and Airway Organoids Than Genotype B3.13
Source: J Infect Dis. 2025 Nov 24;233(3):e662–6. doi: 10.1093/infdis/jiaf598 (PMC13017197; doi:10.1093/infdis/jiaf598)
Supplement: jiaf598_Supplementary_Data [file jiaf598_supplementary_data.zip]

Archive with 3 entries (3 files):
- 4_Supplementary_Figures_Table_20251025.docx
- 5_Supplementary_Methods_JID_20251025.docx
- 5_Supplementary_Table_S3_H5N1_2344b_human_20250524.xls
