# Supplementary material for: Avian Influenza Virus A(H5N1) Genotype D1.1 Is Better Adapted to Human Nasal and Airway Organoids Than Genotype B3.13
Source: J Infect Dis. 2025 Nov 24;233(3):e662–6. doi: 10.1093/infdis/jiaf598 (PMC13017197; doi:10.1093/infdis/jiaf598)
Supplement: jiaf598_Supplementary_Data [file jiaf598_supplementary_data.zip › 5_Supplementary_Table_S3_H5N1_2344b_human_20250524.xls]

## Sheet: Duplicate_deleted
Isolate_Id	PB2 Segment_Id	PB1 Segment_Id	PA Segment_Id	HA Segment_Id	NP Segment_Id	NA Segment_Id	MP Segment_Id	NS Segment_Id	HE Segment_Id	P3 Segment_Id	Isolate_Name	Subtype	Genotype	Lineage	Clade	Pathogenicity	Passage_History	Location	Host	Isolate_Submitter	Submitting_Lab	Submitting_Sample_Id	Authors	Publication	Originating_Lab	Originating_Sample_Id	Collection_Date	Note	Update_Date	Submission_Date	Antigen_Character	Animal_Vaccin_Product	Adamantanes_Resistance_geno	Oseltamivir_Resistance_geno	Zanamivir_Resistance_geno	Peramivir_Resistance_geno	Other_Resistance_geno	Adamantanes_Resistance_pheno	Oseltamivir_Resistance_pheno	Zanamivir_Resistance_pheno	Peramivir_Resistance_pheno	Other_Resistance_pheno	Host_Age	Host_Age_Unit	Host_Gender	Patient_Status	Zip_Code	Outbreak	Pathogen_Test_Info
EPI_ISL_19548836	EPI3650021|A/British_Columbia/PHL-2032/2024_PB2	EPI3650020|A/British_Columbia/PHL-2032/2024_PB1	EPI3650019|A/British_Columbia/PHL-2032/2024_PA	EPI3650014|A/British_Columbia/PHL-2032/2024_HA	EPI3650017|A/British_Columbia/PHL-2032/2024_NP	EPI3650016|A/British_Columbia/PHL-2032/2024_NA	EPI3650015|A/British_Columbia/PHL-2032/2024_MP	EPI3650018|A/British_Columbia/PHL-2032/2024_NS			A/British_Columbia/PHL-2032/2024	A / H5N1	D1.1 (<i style='font-size:11px'>GenoFLU</i>)		2.3.4.4b	HPAI		North America / Canada / British Columbia	Human	Jessica Marija Caleta (Public Health Agency of Canada)	B.C. Centre for Disease Control		Shannon Russell, Natalie Prystajecky, Linda Hoang, Agatha Jassem, James Zlosnik, John Tyson, Frankie Tsang, Jessica Caleta, John Palmer, Dan Fornika, Kevin Yang, Kevin Kuchinski, Tracy Lee, Rob Azana, Janet Fung, Michael Chan, Branco Cheung, Nathalie Bastien, Ruimin Gao, Cody Buchanan, Jasmine Frost, Taeyo Chestley, Charlene Ranadheera	Guangxu Zhang, Yuren Shi, Haoyu Ge, Yuanzhou Wang, Lu Lu, Shibo Jiang, Qian Wang Genomic signatures and host adaptation of H5N1 clade 2.3.4.4b: A call for global surveillance and multi-target antiviral strategies https://doi.org/10.1016/j.crmicr.2025.100377 Current Research in Microbial Sciences, (): , , 2025	British Columbia Centre for Disease Control (BCCDC); Public Health Agency of Canada (PHAC)		2024-11-09		2025-01-07	2024-11-16			Unknown	Unknown	Unknown	Unknown	Unknown	Unknown	Unknown	Unknown	Unknown	Unknown	13	Y	Female
EPI_ISL_19463619				EPI3591636|3101675497_N90NW8P3_v1_4		EPI3591635|3101675497_N90NW8P3_v1_6		EPI3591634|3101675497_N90NW8P3_v1_8			A/California/134/2024	A / H5N1	Not assigned		2.3.4.4b	HPAI	Original	North America / United States / California	Human	Juliana DaSilva (Centers for Disease Control and Prevention / Influenza Division)	Centers for Disease Control and Prevention	3101675497	Dugan, Vivien; Davis, Todd; Kondor, Becky; Steel, John; Kirby, Marie; De La Cruz, Juan; Di, Han; Sheffield, Sydney; Liddell, Jimma; Frederick, Julia; Radford, Kay; Lacek, Kristine; Keong, Lisa; Shu, Bo; Lopez, Denise; Seliskar, Lisa; Le, Ha; Cadiz, Vanessa; Hua, Cindy; Hok, Savann; Millena, Stephanie		California Department of Health Services		2024-09-30	GISRS	2024-10-07	2024-10-07			Unknown	Unknown	Unknown	Unknown	Unknown	Unknown	Unknown	Unknown	Unknown	Unknown		Y
EPI_ISL_19463618	EPI3591630|3101675493_N90NW8OF_v1_1	EPI3591631|3101675493_N90NW8OF_v1_2	EPI3591629|3101675493_N90NW8OF_v1_3	EPI3591633|3101675493_N90NW8OF_v1_4	EPI3591626|3101675493_N90NW8OF_v1_5	EPI3591632|3101675493_N90NW8OF_v1_6	EPI3591628|3101675493_N90NW8OF_v1_7	EPI3591627|3101675493_N90NW8OF_v1_8			A/California/135/2024	A / H5N1	B3.13 (<i style='font-size:11px'>GenoFLU</i>)		2.3.4.4b	HPAI	Original	North America / United States / California	Human	Juliana DaSilva (Centers for Disease Control and Prevention / Influenza Division)	Centers for Disease Control and Prevention	3101675493	Dugan, Vivien; Davis, Todd; Kondor, Becky; Steel, John; Kirby, Marie; De La Cruz, Juan; Di, Han; Sheffield, Sydney; Liddell, Jimma; Frederick, Julia; Radford, Kay; Lacek, Kristine; Keong, Lisa; Shu, Bo; Lopez, Denise; Seliskar, Lisa; Le, Ha; Cadiz, Vanessa; Hua, Cindy; Hok, Savann; Millena, Stephanie	Guangxu Zhang, Yuren Shi, Haoyu Ge, Yuanzhou Wang, Lu Lu, Shibo Jiang, Qian Wang Genomic signatures and host adaptation of H5N1 clade 2.3.4.4b: A call for global surveillance and multi-target antiviral strategies https://doi.org/10.1016/j.crmicr.2025.100377 Current Research in Microbial Sciences, (): , , 2025	California Department of Health Services		2024-10-01	GISRS	2024-10-07	2024-10-07			Unknown	Unknown	Unknown	Unknown	Unknown	Unknown	Unknown	Unknown	Unknown	Unknown		Y
EPI_ISL_19473581		EPI3599590|3101675500_N90NW8PL_v1_2	EPI3599589|3101675500_N90NW8PL_v1_3	EPI3599592|3101675500_N90NW8PL_v1_4	EPI3599586|3101675500_N90NW8PL_v1_5	EPI3599591|3101675500_N90NW8PL_v1_6	EPI3599588|3101675500_N90NW8PL_v1_7	EPI3599587|3101675500_N90NW8PL_v1_8			A/California/146/2024	A / H5N1	Not assigned		2.3.4.4b	HPAI	OR_IR	North America / United States / California	Human	Juliana DaSilva (Centers for Disease Control and Prevention / Influenza Division)	Centers for Disease Control and Prevention	3101675500	Dugan, Vivien; Davis, Todd; Kondor, Becky; Steel, John; Kirby, Marie; De La Cruz, Juan; Di, Han; Sheffield, Sydney; Liddell, Jimma; Frederick, Julia; Radford, Kay; Lacek, Kristine; Keong, Lisa; Shu, Bo; Molinar, Blanca; Wright, Chelsea; Guevara, Hugo; Pan, Chao-Yang; Morales, Christina; Wadford, Debra		California Department of Health Services	V24T007160	2024-10-02	GISRS	2024-10-16	2024-10-11			Unknown	Unknown	Unknown	Unknown	Unknown	Unknown	Unknown	Unknown	Unknown	Unknown		Y
EPI_ISL_19481947	EPI3602468|3101675501_N90NW8PR_v1_1	EPI3602469|3101675501_N90NW8PR_v1_2	EPI3602467|3101675501_N90NW8PR_v1_3	EPI3602471|3101675501_N90NW8PR_v1_4	EPI3602464|3101675501_N90NW8PR_v1_5	EPI3602470|3101675501_N90NW8PR_v1_6	EPI3602466|3101675501_N90NW8PR_v1_7	EPI3602465|3101675501_N90NW8PR_v1_8			A/California/147/2024	A / H5N1	B3.13 (<i style='font-size:11px'>GenoFLU</i>)		2.3.4.4b	HPAI	Original	North America / United States / California	Human	Juliana DaSilva (Centers for Disease Control and Prevention / Influenza Division)	Centers for Disease Control and Prevention	3101675501	Dugan, Vivien; Davis, Todd; Kondor, Becky; Steel, John; Kirby, Marie; De La Cruz, Juan; Di, Han; Sheffield, Sydney; Liddell, Jimma; Frederick, Julia; Radford, Kay; Lacek, Kristine; Keong, Lisa; Shu, Bo; Lopez, Denise; Seliskar, Lisa; Le, Ha; Cadiz, Vanessa; Hua, Cindy; Hok, Savann; Millena, Stephanie	Guangxu Zhang, Yuren Shi, Haoyu Ge, Yuanzhou Wang, Lu Lu, Shibo Jiang, Qian Wang Genomic signatures and host adaptation of H5N1 clade 2.3.4.4b: A call for global surveillance and multi-target antiviral strategies https://doi.org/10.1016/j.crmicr.2025.100377 Current Research in Microbial Sciences, (): , , 2025	California Department of Health Services		2024-10-07	GISRS	2024-10-16	2024-10-16			Unknown	Unknown	Unknown	Unknown	Unknown	Unknown	Unknown	Unknown	Unknown	Unknown		Y
EPI_ISL_19481948				EPI3602476|3101675504_N90NW8Q9_v1_4	EPI3602472|3101675504_N90NW8Q9_v1_5	EPI3602475|3101675504_N90NW8Q9_v1_6	EPI3602474|3101675504_N90NW8Q9_v1_7	EPI3602473|3101675504_N90NW8Q9_v1_8			A/California/148/2024	A / H5N1	Not assigned		2.3.4.4b	HPAI	Original	North America / United States / California	Human	Juliana DaSilva (Centers for Disease Control and Prevention / Influenza Division)	Centers for Disease Control and Prevention	3101675504	Dugan, Vivien; Davis, Todd; Kondor, Becky; Steel, John; Kirby, Marie; De La Cruz, Juan; Di, Han; Sheffield, Sydney; Liddell, Jimma; Frederick, Julia; Radford, Kay; Lacek, Kristine; Keong, Lisa; Shu, Bo; Lopez, Denise; Seliskar, Lisa; Le, Ha; Cadiz, Vanessa; Hua, Cindy; Hok, Savann; Millena, Stephanie		California Department of Health Services		2024-10-08	GISRS	2024-10-16	2024-10-16			Unknown	Unknown	Unknown	Unknown	Unknown	Unknown	Unknown	Unknown	Unknown	Unknown		Y
EPI_ISL_19481949				EPI3602478|3101675507_N90NW8QR_v1_4		EPI3602477|3101675507_N90NW8QR_v1_6					A/California/149/2024	A / H5N1	Not assigned		2.3.4.4b	HPAI	Original	North America / United States / California	Human	Juliana DaSilva (Centers for Disease Control and Prevention / Influenza Division)	Centers for Disease Control and Prevention	3101675507	Dugan, Vivien; Davis, Todd; Kondor, Becky; Steel, John; Kirby, Marie; De La Cruz, Juan; Di, Han; Sheffield, Sydney; Liddell, Jimma; Frederick, Julia; Radford, Kay; Lacek, Kristine; Keong, Lisa; Shu, Bo; Lopez, Denise; Seliskar, Lisa; Le, Ha; Cadiz, Vanessa; Hua, Cindy; Hok, Savann; Millena, Stephanie		California Department of Health Services		2024-10-07	GISRS	2024-10-16	2024-10-16			Unknown	Unknown	Unknown	Unknown	Unknown	Unknown	Unknown	Unknown	Unknown	Unknown		Y
EPI_ISL_19544645	EPI3641363|3101675510_ZZYW1T4B_v2_1	EPI3641364|3101675510_ZZYW1T4B_v2_2	EPI3641362|3101675510_ZZYW1T4B_v2_3	EPI3641366|3101675510_ZZYW1T4B_v2_4	EPI3641359|3101675510_ZZYW1T4B_v2_5	EPI3641365|3101675510_ZZYW1T4B_v2_6	EPI3641361|3101675510_ZZYW1T4B_v2_7	EPI3641360|3101675510_ZZYW1T4B_v2_8			A/California/150/2024	A / H5N1	B3.13 (<i style='font-size:11px'>GenoFLU</i>)		2.3.4.4b	HPAI	C1	North America / United States / California	Human	Juliana DaSilva (Centers for Disease Control and Prevention / Influenza Division)	Centers for Disease Control and Prevention	3101675510	Dugan, Vivien; Davis, Todd; Kondor, Becky; Steel, John; Kirby, Marie; De La Cruz, Juan; Di, Han; Sheffield, Sydney; Liddell, Jimma; Frederick, Julia; Radford, Kay; Lacek, Kristine; Keong, Lisa; Shu, Bo; DaSilva, Juliana;Lopez, Denise; Seliskar, Lisa; Le, Ha; Cadiz, Vanessa; Hua, Cindy; Hok, Savann; Millena, Stephanie	Guangxu Zhang, Yuren Shi, Haoyu Ge, Yuanzhou Wang, Lu Lu, Shibo Jiang, Qian Wang Genomic signatures and host adaptation of H5N1 clade 2.3.4.4b: A call for global surveillance and multi-target antiviral strategies https://doi.org/10.1016/j.crmicr.2025.100377 Current Research in Microbial Sciences, (): , , 2025	California Department of Health Services	2410090024	2024-10-09	GISRS	2024-11-14	2024-11-14			Unknown	Unknown	Unknown	Unknown	Unknown	Unknown	Unknown	Unknown	Unknown	Unknown		Y
EPI_ISL_19531293	EPI3630015|3101675513_ZZYW1T7R_v1_1	EPI3630016|3101675513_ZZYW1T7R_v1_2	EPI3630014|3101675513_ZZYW1T7R_v1_3	EPI3630018|3101675513_ZZYW1T7R_v1_4	EPI3630011|3101675513_ZZYW1T7R_v1_5	EPI3630017|3101675513_ZZYW1T7R_v1_6	EPI3630013|3101675513_ZZYW1T7R_v1_7	EPI3630012|3101675513_ZZYW1T7R_v1_8			A/California/151/2024	A / H5N1	B3.13 (<i style='font-size:11px'>GenoFLU</i>)		2.3.4.4b	HPAI	E2	North America / United States / California	Human	Juliana DaSilva (Centers for Disease Control and Prevention / Influenza Division)	Centers for Disease Control and Prevention	3101675513	Dugan, Vivien; Davis, Todd; Kondor, Becky; Steel, John; Kirby, Marie; De La Cruz, Juan; Di, Han; Sheffield, Sydney; Liddell, Jimma; Frederick, Julia; Radford, Kay; Lacek, Kristine; Keong, Lisa; Shu, Bo; DaSilva, Juliana; Lopez, Denise; Seliskar, Lisa; Le, Ha; Cadiz, Vanessa; Hua, Cindy; Hok, Savann; Millena, Stephanie	Guangxu Zhang, Yuren Shi, Haoyu Ge, Yuanzhou Wang, Lu Lu, Shibo Jiang, Qian Wang Genomic signatures and host adaptation of H5N1 clade 2.3.4.4b: A call for global surveillance and multi-target antiviral strategies https://doi.org/10.1016/j.crmicr.2025.100377 Current Research in Microbial Sciences, (): , , 2025	California Department of Health Services	2410090027	2024-10-09	GISRS	2024-11-14	2024-11-07			Unknown	Unknown	Unknown	Unknown	Unknown	Unknown	Unknown	Unknown	Unknown	Unknown		Y
EPI_ISL_19497981	EPI3610168|3101675516_N90NW8S9_v1_1	EPI3610169|3101675516_N90NW8S9_v1_2	EPI3610167|3101675516_N90NW8S9_v1_3	EPI3610171|3101675516_N90NW8S9_v1_4	EPI3610164|3101675516_N90NW8S9_v1_5	EPI3610170|3101675516_N90NW8S9_v1_6	EPI3610166|3101675516_N90NW8S9_v1_7	EPI3610165|3101675516_N90NW8S9_v1_8			A/California/152/2024	A / H5N1	B3.13 (<i style='font-size:11px'>GenoFLU</i>)		2.3.4.4b	HPAI	OR_IR	North America / United States / California	Human	Juliana DaSilva (Centers for Disease Control and Prevention / Influenza Division)	Centers for Disease Control and Prevention	3101675516	Dugan, Vivien; Davis, Todd; Kondor, Becky; Steel, John; Kirby, Marie; De La Cruz, Juan; Di, Han; Sheffield, Sydney; Liddell, Jimma; Frederick, Julia; Radford, Kay; Lacek, Kristine; Keong, Lisa; Shu, Bo; Lopez, Denise; Seliskar, Lisa; Le, Ha; Cadiz, Vanessa; Hua, Cindy; Hok, Savann; Millena, Stephanie	Guangxu Zhang, Yuren Shi, Haoyu Ge, Yuanzhou Wang, Lu Lu, Shibo Jiang, Qian Wang Genomic signatures and host adaptation of H5N1 clade 2.3.4.4b: A call for global surveillance and multi-target antiviral strategies https://doi.org/10.1016/j.crmicr.2025.100377 Current Research in Microbial Sciences, (): , , 2025	California Department of Health Services		2024-10-10	GISRS	2024-10-22	2024-10-22			Unknown	Unknown	Unknown	Unknown	Unknown	Unknown	Unknown	Unknown	Unknown	Unknown		Y
EPI_ISL_19497980	EPI3610160|3101675519_N90NW8SR_v1_1	EPI3610161|3101675519_N90NW8SR_v1_2	EPI3610159|3101675519_N90NW8SR_v1_3	EPI3610163|3101675519_N90NW8SR_v1_4	EPI3610156|3101675519_N90NW8SR_v1_5	EPI3610162|3101675519_N90NW8SR_v1_6	EPI3610158|3101675519_N90NW8SR_v1_7	EPI3610157|3101675519_N90NW8SR_v1_8			A/California/153/2024	A / H5N1	B3.13 (<i style='font-size:11px'>GenoFLU</i>)		2.3.4.4b	HPAI	OR_IR	North America / United States / California	Human	Juliana DaSilva (Centers for Disease Control and Prevention / Influenza Division)	Centers for Disease Control and Prevention	3101675519	Dugan, Vivien; Davis, Todd; Kondor, Becky; Steel, John; Kirby, Marie; De La Cruz, Juan; Di, Han; Sheffield, Sydney; Liddell, Jimma; Frederick, Julia; Radford, Kay; Lacek, Kristine; Keong, Lisa; Shu, Bo; Lopez, Denise; Seliskar, Lisa; Le, Ha; Cadiz, Vanessa; Hua, Cindy; Hok, Savann; Millena, Stephanie	Guangxu Zhang, Yuren Shi, Haoyu Ge, Yuanzhou Wang, Lu Lu, Shibo Jiang, Qian Wang Genomic signatures and host adaptation of H5N1 clade 2.3.4.4b: A call for global surveillance and multi-target antiviral strategies https://doi.org/10.1016/j.crmicr.2025.100377 Current Research in Microbial Sciences, (): , , 2025	California Department of Health Services		2024-10-09	GISRS	2024-10-22	2024-10-22			Unknown	Unknown	Unknown	Unknown	Unknown	Unknown	Unknown	Unknown	Unknown	Unknown		Y
EPI_ISL_19512043	EPI3621201|3101675532_N90NW8UX_v1_1	EPI3621202|3101675532_N90NW8UX_v1_2	EPI3621200|3101675532_N90NW8UX_v1_3	EPI3621204|3101675532_N90NW8UX_v1_4	EPI3621197|3101675532_N90NW8UX_v1_5	EPI3621203|3101675532_N90NW8UX_v1_6	EPI3621199|3101675532_N90NW8UX_v1_7	EPI3621198|3101675532_N90NW8UX_v1_8			A/California/155/2024	A / H5N1	B3.13 (<i style='font-size:11px'>GenoFLU</i>)		2.3.4.4b	HPAI	OR_IR	North America / United States / California	Human	Juliana DaSilva (Centers for Disease Control and Prevention / Influenza Division)	Centers for Disease Control and Prevention	3101675532	Dugan, Vivien; Davis, Todd; Kondor, Becky; Steel, John; Kirby, Marie; De La Cruz, Juan; Di, Han; Sheffield, Sydney; Liddell, Jimma; Frederick, Julia; Radford, Kay; Lacek, Kristine; Keong, Lisa; Shu, Bo; Lopez, Denise; Seliskar, Lisa; Le, Ha; Cadiz, Vanessa; Hua, Cindy; Hok, Savann; Millena, Stephanie	Guangxu Zhang, Yuren Shi, Haoyu Ge, Yuanzhou Wang, Lu Lu, Shibo Jiang, Qian Wang Genomic signatures and host adaptation of H5N1 clade 2.3.4.4b: A call for global surveillance and multi-target antiviral strategies https://doi.org/10.1016/j.crmicr.2025.100377 Current Research in Microbial Sciences, (): , , 2025	California Department of Health Services	21187133	2024-10-16	GISRS	2024-10-28	2024-10-28			Unknown	Unknown	Unknown	Unknown	Unknown	Unknown	Unknown	Unknown	Unknown	Unknown		Y
EPI_ISL_19512044	EPI3621209|3101675541_N90NW8WF_v1_1	EPI3621210|3101675541_N90NW8WF_v1_2	EPI3621208|3101675541_N90NW8WF_v1_3	EPI3621212|3101675541_N90NW8WF_v1_4	EPI3621205|3101675541_N90NW8WF_v1_5	EPI3621211|3101675541_N90NW8WF_v1_6	EPI3621207|3101675541_N90NW8WF_v1_7	EPI3621206|3101675541_N90NW8WF_v1_8			A/California/168/2024	A / H5N1	B3.13 (<i style='font-size:11px'>GenoFLU</i>)		2.3.4.4b	HPAI	OR_IR	North America / United States / California	Human	Juliana DaSilva (Centers for Disease Control and Prevention / Influenza Division)	Centers for Disease Control and Prevention	3101675541	Dugan, Vivien; Davis, Todd; Kondor, Becky; Steel, John; Kirby, Marie; De La Cruz, Juan; Di, Han; Sheffield, Sydney; Liddell, Jimma; Frederick, Julia; Radford, Kay; Lacek, Kristine; Keong, Lisa; Shu, Bo; Lopez, Denise; Seliskar, Lisa; Le, Ha; Cadiz, Vanessa; Hua, Cindy; Hok, Savann; Millena, Stephanie	Guangxu Zhang, Yuren Shi, Haoyu Ge, Yuanzhou Wang, Lu Lu, Shibo Jiang, Qian Wang Genomic signatures and host adaptation of H5N1 clade 2.3.4.4b: A call for global surveillance and multi-target antiviral strategies https://doi.org/10.1016/j.crmicr.2025.100377 Current Research in Microbial Sciences, (): , , 2025	California Department of Health Services	2410180012	2024-10-18	GISRS	2024-10-28	2024-10-28			Unknown	Unknown	Unknown	Unknown	Unknown	Unknown	Unknown	Unknown	Unknown	Unknown		Y
EPI_ISL_19531294				EPI3630020|3101675576_N90NW929_v1_4		EPI3630019|3101675576_N90NW929_v1_6					A/California/171/2024	A / H5N1	Not assigned		2.3.4.4b	HPAI	Original	North America / United States / California	Human	Juliana DaSilva (Centers for Disease Control and Prevention / Influenza Division)	Centers for Disease Control and Prevention	3101675576	Dugan, Vivien; Davis, Todd; Kondor, Becky; Steel, John; Kirby, Marie; De La Cruz, Juan; Di, Han; Sheffield, Sydney; Liddell, Jimma; Frederick, Julia; Radford, Kay; Lacek, Kristine; Keong, Lisa; Shu, Bo; DaSilva, Juliana; Lopez, Denise; Seliskar, Lisa; Le, Ha; Cadiz, Vanessa; Hua, Cindy; Hok, Savann; Millena, Stephanie		California Department of Health Services	2410250012	2024-10-25	GISRS	2024-11-07	2024-11-07			Unknown	Unknown	Unknown	Unknown	Unknown	Unknown	Unknown	Unknown	Unknown	Unknown		Y
EPI_ISL_19531295				EPI3630022|3101675577_N90NW92F_v1_4		EPI3630021|3101675577_N90NW92F_v1_6					A/California/172/2024	A / H5N1	Not assigned		2.3.4.4b	HPAI	Original	North America / United States / California	Human	Juliana DaSilva (Centers for Disease Control and Prevention / Influenza Division)	Centers for Disease Control and Prevention	3101675577	Dugan, Vivien; Davis, Todd; Kondor, Becky; Steel, John; Kirby, Marie; De La Cruz, Juan; Di, Han; Sheffield, Sydney; Liddell, Jimma; Frederick, Julia; Radford, Kay; Lacek, Kristine; Keong, Lisa; Shu, Bo; DaSilva, Juliana; Monilar, Blanca; Wright, Chelsea; Guevara, Hugo; Pan, Chao-Yang; Morales, Christina; Wadford, Debra		California Department of Health Services	V24T007684	2024-10-24	GISRS	2024-11-07	2024-11-07			Unknown	Unknown	Unknown	Unknown	Unknown	Unknown	Unknown	Unknown	Unknown	Unknown		Y
EPI_ISL_19531296	EPI3630027|3101675582_N90NW939_v1_1	EPI3630028|3101675582_N90NW939_v1_2	EPI3630026|3101675582_N90NW939_v1_3	EPI3630030|3101675582_N90NW939_v1_4	EPI3630023|3101675582_N90NW939_v1_5	EPI3630029|3101675582_N90NW939_v1_6	EPI3630025|3101675582_N90NW939_v1_7	EPI3630024|3101675582_N90NW939_v1_8			A/California/173/2024	A / H5N1	B3.13 (<i style='font-size:11px'>GenoFLU</i>)		2.3.4.4b	HPAI	Original	North America / United States / California	Human	Juliana DaSilva (Centers for Disease Control and Prevention / Influenza Division)	Centers for Disease Control and Prevention	3101675582	Dugan, Vivien; Davis, Todd; Kondor, Becky; Steel, John; Kirby, Marie; De La Cruz, Juan; Di, Han; Sheffield, Sydney; Liddell, Jimma; Frederick, Julia; Radford, Kay; Lacek, Kristine; Keong, Lisa; Shu, Bo; DaSilva, Juliana;Monilar, Blanca; Wright, Chelsea; Guevara, Hugo; Pan, Chao-Yang; Morales, Christina; Wadford, Debra	Guangxu Zhang, Yuren Shi, Haoyu Ge, Yuanzhou Wang, Lu Lu, Shibo Jiang, Qian Wang Genomic signatures and host adaptation of H5N1 clade 2.3.4.4b: A call for global surveillance and multi-target antiviral strategies https://doi.org/10.1016/j.crmicr.2025.100377 Current Research in Microbial Sciences, (): , , 2025	California Department of Health Services	V24T007689	2024-10-24	GISRS	2024-11-07	2024-11-07			Unknown	Unknown	Unknown	Unknown	Unknown	Unknown	Unknown	Unknown	Unknown	Unknown		Y
EPI_ISL_19531297				EPI3630034|3101675586_N90NW93X_v1_4		EPI3630033|3101675586_N90NW93X_v1_6	EPI3630032|3101675586_N90NW93X_v1_7	EPI3630031|3101675586_N90NW93X_v1_8			A/California/174/2024	A / H5N1	Not assigned		2.3.4.4b	HPAI	Original	North America / United States / California	Human	Juliana DaSilva (Centers for Disease Control and Prevention / Influenza Division)	Centers for Disease Control and Prevention	3101675586	Dugan, Vivien; Davis, Todd; Kondor, Becky; Steel, John; Kirby, Marie; De La Cruz, Juan; Di, Han; Sheffield, Sydney; Liddell, Jimma; Frederick, Julia; Radford, Kay; Lacek, Kristine; Keong, Lisa; Shu, Bo; DaSilva, Juliana; Lopez, Denise; Seliskar, Lisa; Le, Ha; Cadiz, Vanessa; Hua, Cindy; Hok, Savann; Millena, Stephanie		California Department of Health Services	2410300004	2024-10-30	GISRS	2024-11-07	2024-11-07			Unknown	Unknown	Unknown	Unknown	Unknown	Unknown	Unknown	Unknown	Unknown	Unknown		Y
EPI_ISL_19590701				EPI3674109|3101675595_N90NW95F_v1_4		EPI3674108|3101675595_N90NW95F_v1_6					A/California/180/2024	A / H5N1	Not assigned		2.3.4.4b		OR_IR	North America / United States / California	Human	Juliana DaSilva (Centers for Disease Control and Prevention / Influenza Division)	Centers for Disease Control and Prevention	3101675595	Dugan, Vivien; Davis, Todd; Kondor, Becky; Steel, John; Kirby, Marie; De La Cruz, Juan; Di, Han; Sheffield, Sydney; Liddell, Jimma; Frederick, Julia; Radford, Kay; Lacek, Kristine; Keong, Lisa; Shu, Bo; DaSilva, Juliana; Monilar, Blanca; Wright, Chelsea; Guevara, Hugo; Pan, Chao-Yang; Morales, Christina; Wadford, Debra		California Department of Health Services	V24T007837	2024-11-07	GISRS	2024-12-05	2024-12-05			Unknown	Unknown	Unknown	Unknown	Unknown	Unknown	Unknown	Unknown	Unknown	Unknown		Y
EPI_ISL_19590702	EPI3674114|3101675598_N90NW95X_v1_1	EPI3674115|3101675598_N90NW95X_v1_2	EPI3674113|3101675598_N90NW95X_v1_3	EPI3674117|3101675598_N90NW95X_v1_4	EPI3674110|3101675598_N90NW95X_v1_5	EPI3674116|3101675598_N90NW95X_v1_6	EPI3674112|3101675598_N90NW95X_v1_7	EPI3674111|3101675598_N90NW95X_v1_8			A/California/181/2024	A / H5N1	B3.13 (<i style='font-size:11px'>GenoFLU</i>)		2.3.4.4b	HPAI	OR_IR	North America / United States / California	Human	Juliana DaSilva (Centers for Disease Control and Prevention / Influenza Division)	Centers for Disease Control and Prevention	3101675598	Dugan, Vivien; Davis, Todd; Kondor, Becky; Steel, John; Kirby, Marie; De La Cruz, Juan; Di, Han; Sheffield, Sydney; Liddell, Jimma; Frederick, Julia; Radford, Kay; Lacek, Kristine; Keong, Lisa; Shu, Bo; DaSilva, Juliana; Monilar, Blanca; Wright, Chelsea; Guevara, Hugo; Pan, Chao-Yang; Morales, Christina; Wadford, Debra	Guangxu Zhang, Yuren Shi, Haoyu Ge, Yuanzhou Wang, Lu Lu, Shibo Jiang, Qian Wang Genomic signatures and host adaptation of H5N1 clade 2.3.4.4b: A call for global surveillance and multi-target antiviral strategies https://doi.org/10.1016/j.crmicr.2025.100377 Current Research in Microbial Sciences, (): , , 2025	California Department of Health Services	V24T007840	2024-11-07	GISRS	2024-12-05	2024-12-05			Unknown	Unknown	Unknown	Unknown	Unknown	Unknown	Unknown	Unknown	Unknown	Unknown		Y
EPI_ISL_19590703				EPI3674120|3101675601_N90NW96F_v1_4		EPI3674119|3101675601_N90NW96F_v1_6		EPI3674118|3101675601_N90NW96F_v1_8			A/California/182/2024	A / H5N1	Not assigned		2.3.4.4b	HPAI	OR_IR	North America / United States / California	Human	Juliana DaSilva (Centers for Disease Control and Prevention / Influenza Division)	Centers for Disease Control and Prevention	3101675601	Dugan, Vivien; Davis, Todd; Kondor, Becky; Steel, John; Kirby, Marie; De La Cruz, Juan; Di, Han; Sheffield, Sydney; Liddell, Jimma; Frederick, Julia; Radford, Kay; Lacek, Kristine; Keong, Lisa; Shu, Bo; DaSilva, Juliana; Monilar, Blanca; Wright, Chelsea; Guevara, Hugo; Pan, Chao-Yang; Morales, Christina; Wadford, Debra		California Department of Health Services	V24T007859	2024-11-07	Global Influenza Surveillance and Response System (GISRS)	2024-12-05	2024-12-05			Unknown	Unknown	Unknown	Unknown	Unknown	Unknown	Unknown	Unknown	Unknown	Unknown		Y
EPI_ISL_19590704			EPI3674124|3101675605_N90NW973_v1_3	EPI3674126|3101675605_N90NW973_v1_4	EPI3674121|3101675605_N90NW973_v1_5	EPI3674125|3101675605_N90NW973_v1_6	EPI3674123|3101675605_N90NW973_v1_7	EPI3674122|3101675605_N90NW973_v1_8			A/California/183/2024	A / H5N1	Not assigned		2.3.4.4b	HPAI	OR_IR	North America / United States / California	Human	Juliana DaSilva (Centers for Disease Control and Prevention / Influenza Division)	Centers for Disease Control and Prevention	3101675605	Dugan, Vivien; Davis, Todd; Kondor, Becky; Steel, John; Kirby, Marie; De La Cruz, Juan; Di, Han; Sheffield, Sydney; Liddell, Jimma; Frederick, Julia; Radford, Kay; Lacek, Kristine; Keong, Lisa; Shu, Bo; DaSilva, Juliana; Monilar, Blanca; Wright, Chelsea; Guevara, Hugo; Pan, Chao-Yang; Morales, Christina; Wadford, Debra; Waswa, Benjamin; Eliamani, Sifael; Garcia, Luz; Pajader, Leilanie; Lor, Koua;…		California Department of Health Services	24317009	2024-11-07	Global Influenza Surveillance and Response System (GISRS)	2024-12-06	2024-12-05			Unknown	Unknown	Unknown	Unknown	Unknown	Unknown	Unknown	Unknown	Unknown	Unknown		Y
EPI_ISL_19590706		EPI3674131|3101675608_N90NW97L_v1_2		EPI3674133|3101675608_N90NW97L_v1_4	EPI3674128|3101675608_N90NW97L_v1_5	EPI3674132|3101675608_N90NW97L_v1_6	EPI3674130|3101675608_N90NW97L_v1_7	EPI3674129|3101675608_N90NW97L_v1_8			A/California/190/2024	A / H5N1	Not assigned		2.3.4.4b	HPAI	OR_IR	North America / United States / California	Human	Juliana DaSilva (Centers for Disease Control and Prevention / Influenza Division)	Centers for Disease Control and Prevention	3101675608	Dugan, Vivien; Davis, Todd; Kondor, Becky; Steel, John; Kirby, Marie; De La Cruz, Juan; Di, Han; Sheffield, Sydney; Liddell, Jimma; Frederick, Julia; Radford, Kay; Lacek, Kristine; Keong, Lisa; Shu, Bo; DaSilva, Juliana; Monilar, Blanca; Wright, Chelsea; Guevara, Hugo; Pan, Chao-Yang; Morales, Christina; Wadford, Debra		California Department of Health Services	V24T007916	2024-11-12	Global Influenza Surveillance and Response System (GISRS)	2024-12-05	2024-12-05			Unknown	Unknown	Unknown	Unknown	Unknown	Unknown	Unknown	Unknown	Unknown	Unknown		Y
EPI_ISL_19590707	EPI3674138|3101675611_N90NW983_v1_1	EPI3674139|3101675611_N90NW983_v1_2	EPI3674137|3101675611_N90NW983_v1_3	EPI3674141|3101675611_N90NW983_v1_4	EPI3674134|3101675611_N90NW983_v1_5	EPI3674140|3101675611_N90NW983_v1_6	EPI3674136|3101675611_N90NW983_v1_7	EPI3674135|3101675611_N90NW983_v1_8			A/California/191/2024	A / H5N1	B3.13 (<i style='font-size:11px'>GenoFLU</i>)		2.3.4.4b	HPAI	OR_IR	North America / United States / California	Human	Juliana DaSilva (Centers for Disease Control and Prevention / Influenza Division)	Centers for Disease Control and Prevention	3101675611	Dugan, Vivien; Davis, Todd; Kondor, Becky; Steel, John; Kirby, Marie; De La Cruz, Juan; Di, Han; Sheffield, Sydney; Liddell, Jimma; Frederick, Julia; Radford, Kay; Lacek, Kristine; Keong, Lisa; Shu, Bo; DaSilva, Juliana; Monilar, Blanca; Wright, Chelsea; Guevara, Hugo; Pan, Chao-Yang; Morales, Christina; Wadford, Debra	Guangxu Zhang, Yuren Shi, Haoyu Ge, Yuanzhou Wang, Lu Lu, Shibo Jiang, Qian Wang Genomic signatures and host adaptation of H5N1 clade 2.3.4.4b: A call for global surveillance and multi-target antiviral strategies https://doi.org/10.1016/j.crmicr.2025.100377 Current Research in Microbial Sciences, (): , , 2025	California Department of Health Services	2411120026	2024-11-13	Global Influenza Surveillance and Response System (GISRS)	2024-12-05	2024-12-05			Unknown	Unknown	Unknown	Unknown	Unknown	Unknown	Unknown	Unknown	Unknown	Unknown		Y
EPI_ISL_19597300	EPI3684155|3101675614_N90NW98L_v1_1	EPI3684156|3101675614_N90NW98L_v1_2		EPI3684158|3101675614_N90NW98L_v1_4	EPI3684154|3101675614_N90NW98L_v1_5	EPI3684157|3101675614_N90NW98L_v1_6					A/California/192/2024	A / H5N1	Not assigned		2.3.4.4b		OR_IR	North America / United States / California / Alameda County	Human	Juliana DaSilva (Centers for Disease Control and Prevention / Influenza Division)	Centers for Disease Control and Prevention	3101675614	Dugan, Vivien; Davis, Todd; Kondor, Becky; Steel, John; Kirby, Marie; De La Cruz, Juan; Di, Han; Sheffield, Sydney; Liddell, Jimma; Frederick, Julia; Radford, Kay; Lacek, Kristine; Keong, Lisa; Shu, Bo; DaSilva, Juliana; Monilar, Blanca; Wright, Chelsea; Guevara, Hugo; Pan, Chao-Yang; Morales, Christina; Wadford, Debra; Pinsky, Benjamin; Sahoo, Malaya Kumar	Guangxu Zhang, Yuren Shi, Haoyu Ge, Yuanzhou Wang, Lu Lu, Shibo Jiang, Qian Wang Genomic signatures and host adaptation of H5N1 clade 2.3.4.4b: A call for global surveillance and multi-target antiviral strategies https://doi.org/10.1016/j.crmicr.2025.100377 Current Research in Microbial Sciences, (): , , 2025	Stanford Medicine Clinical Virology Laboratory	V24T008087	2024-11-12	GISRS, Joint submission by Influenza Division/CDC and Stanford Medicine Clinical Virology Laboratory	2024-12-10	2024-12-09			Unknown	Unknown	Unknown	Unknown	Unknown	Unknown	Unknown	Unknown	Unknown	Unknown		Y
EPI_ISL_19590708	EPI3674146|3101675615_N90NW98R_v1_1	EPI3674147|3101675615_N90NW98R_v1_2	EPI3674145|3101675615_N90NW98R_v1_3	EPI3674149|3101675615_N90NW98R_v1_4	EPI3674142|3101675615_N90NW98R_v1_5	EPI3674148|3101675615_N90NW98R_v1_6	EPI3674144|3101675615_N90NW98R_v1_7	EPI3674143|3101675615_N90NW98R_v1_8			A/California/193/2024	A / H5N1	B3.13 (<i style='font-size:11px'>GenoFLU</i>)		2.3.4.4b	HPAI	OR_IR	North America / United States / California	Human	Juliana DaSilva (Centers for Disease Control and Prevention / Influenza Division)	Centers for Disease Control and Prevention	3101675615	Dugan, Vivien; Davis, Todd; Kondor, Becky; Steel, John; Kirby, Marie; De La Cruz, Juan; Di, Han; Sheffield, Sydney; Liddell, Jimma; Frederick, Julia; Radford, Kay; Lacek, Kristine; Keong, Lisa; Shu, Bo; DaSilva, Juliana; Monilar, Blanca; Wright, Chelsea; Guevara, Hugo; Pan, Chao-Yang; Morales, Christina; Wadford, Debra	Guangxu Zhang, Yuren Shi, Haoyu Ge, Yuanzhou Wang, Lu Lu, Shibo Jiang, Qian Wang Genomic signatures and host adaptation of H5N1 clade 2.3.4.4b: A call for global surveillance and multi-target antiviral strategies https://doi.org/10.1016/j.crmicr.2025.100377 Current Research in Microbial Sciences, (): , , 2025	California Department of Health Services	2411190013	2024-11-18	Global Influenza Surveillance and Response System (GISRS)	2024-12-05	2024-12-05			Unknown	Unknown	Unknown	Unknown	Unknown	Unknown	Unknown	Unknown	Unknown	Unknown		Y
EPI_ISL_19616453	EPI3726679|3101675624_N90NW9A9_v1_1	EPI3726680|3101675624_N90NW9A9_v1_2	EPI3726678|3101675624_N90NW9A9_v1_3	EPI3726682|3101675624_N90NW9A9_v1_4	EPI3726675|3101675624_N90NW9A9_v1_5	EPI3726681|3101675624_N90NW9A9_v1_6	EPI3726677|3101675624_N90NW9A9_v1_7	EPI3726676|3101675624_N90NW9A9_v1_8			A/California/194/2024	A / H5N1	B3.13 (<i style='font-size:11px'>GenoFLU</i>)		2.3.4.4b	HPAI	OR_IR	North America / United States / California	Human	Juliana DaSilva (Centers for Disease Control and Prevention / Influenza Division)	Centers for Disease Control and Prevention	3101675624	Dugan, Vivien; Davis, Todd; Kondor, Becky; Steel, John; Kirby, Marie; De La Cruz, Juan; Di, Han; Sheffield, Sydney; Liddell, Jimma; Frederick, Julia; Radford, Kay; Lacek, Kristine; Keong, Lisa; Shu, Bo; DaSilva, Juliana; Lopez, Denise; Seliskar, Lisa; Le, Ha; Cadiz, Vanessa; Hua, Cindy; Hok, Savann; Millena, Stephanie	Guangxu Zhang, Yuren Shi, Haoyu Ge, Yuanzhou Wang, Lu Lu, Shibo Jiang, Qian Wang Genomic signatures and host adaptation of H5N1 clade 2.3.4.4b: A call for global surveillance and multi-target antiviral strategies https://doi.org/10.1016/j.crmicr.2025.100377 Current Research in Microbial Sciences, (): , , 2025	California Department of Health Services	2411250006	2024-11-22	GISRS	2024-12-17	2024-12-17			Unknown	Unknown	Unknown	Unknown	Unknown	Unknown	Unknown	Unknown	Unknown	Unknown		Y
EPI_ISL_19616451	EPI3726666|3101675627_N90NW9AR_v1_1	EPI3726667|3101675627_N90NW9AR_v1_2	EPI3726665|3101675627_N90NW9AR_v1_3	EPI3726669|3101675627_N90NW9AR_v1_4	EPI3726662|3101675627_N90NW9AR_v1_5	EPI3726668|3101675627_N90NW9AR_v1_6	EPI3726664|3101675627_N90NW9AR_v1_7	EPI3726663|3101675627_N90NW9AR_v1_8			A/California/195/2024	A / H5N1	B3.13 (<i style='font-size:11px'>GenoFLU</i>)		2.3.4.4b	HPAI	OR_IR	North America / United States / California	Human	Juliana DaSilva (Centers for Disease Control and Prevention / Influenza Division)	Centers for Disease Control and Prevention	3101675627	Dugan, Vivien; Davis, Todd; Kondor, Becky; Steel, John; Kirby, Marie; De La Cruz, Juan; Di, Han; Sheffield, Sydney; Liddell, Jimma; Frederick, Julia; Radford, Kay; Lacek, Kristine; Keong, Lisa; Shu, Bo; DaSilva, Juliana; Lopez, Denise; Seliskar, Lisa; Le, Ha; Cadiz, Vanessa; Hua, Cindy; Hok, Savann; Millena, Stephanie	Guangxu Zhang, Yuren Shi, Haoyu Ge, Yuanzhou Wang, Lu Lu, Shibo Jiang, Qian Wang Genomic signatures and host adaptation of H5N1 clade 2.3.4.4b: A call for global surveillance and multi-target antiviral strategies https://doi.org/10.1016/j.crmicr.2025.100377 Current Research in Microbial Sciences, (): , , 2025	California Department of Health Services	2411250009	2024-11-23	GISRS	2024-12-17	2024-12-17			Unknown	Unknown	Unknown	Unknown	Unknown	Unknown	Unknown	Unknown	Unknown	Unknown		Y
EPI_ISL_19616452				EPI3726674|3101675629_N90NW9B3_v1_4	EPI3726670|3101675629_N90NW9B3_v1_5	EPI3726673|3101675629_N90NW9B3_v1_6	EPI3726672|3101675629_N90NW9B3_v1_7	EPI3726671|3101675629_N90NW9B3_v1_8			A/California/196/2024	A / H5N1	Not assigned		2.3.4.4b	HPAI	OR_IR	North America / United States / California	Human	Juliana DaSilva (Centers for Disease Control and Prevention / Influenza Division)	Centers for Disease Control and Prevention	3101675629	Dugan, Vivien; Davis, Todd; Kondor, Becky; Steel, John; Kirby, Marie; De La Cruz, Juan; Di, Han; Sheffield, Sydney; Liddell, Jimma; Frederick, Julia; Radford, Kay; Lacek, Kristine; Keong, Lisa; Shu, Bo; DaSilva, Juliana; Lopez, Denise; Seliskar, Lisa; Le, Ha; Cadiz, Vanessa; Hua, Cindy; Hok, Savann; Millena, Stephanie		California Department of Health Services	2411270009	2024-11-27	GISRS	2024-12-17	2024-12-17			Unknown	Unknown	Unknown	Unknown	Unknown	Unknown	Unknown	Unknown	Unknown	Unknown		Y
EPI_ISL_19628008	EPI3731129|3101675642_N90NW9D9_v1_1	EPI3731130|3101675642_N90NW9D9_v1_2	EPI3731128|3101675642_N90NW9D9_v1_3	EPI3731132|3101675642_N90NW9D9_v1_4	EPI3731125|3101675642_N90NW9D9_v1_5	EPI3731131|3101675642_N90NW9D9_v1_6	EPI3731127|3101675642_N90NW9D9_v1_7	EPI3731126|3101675642_N90NW9D9_v1_8			A/California/213/2024	A / H5N1	B3.13 (<i style='font-size:11px'>GenoFLU</i>)		2.3.4.4b	HPAI	OR_IR	North America / United States / California	Human	Juliana DaSilva (Centers for Disease Control and Prevention / Influenza Division)	Centers for Disease Control and Prevention	3101675642	Dugan, Vivien; Davis, Todd; Kondor, Becky; Steel, John; Kirby, Marie; De La Cruz, Juan; Di, Han; Sheffield, Sydney; Liddell, Jimma; Frederick, Julia; Radford, Kay; Lacek, Kristine; Keong, Lisa; Shu, Bo; DaSilva, Juliana; Monilar, Blanca; Wright, Chelsea; Guevara, Hugo; Pan, Chao-Yang; Morales, Christina; Wadford, Debra	Guangxu Zhang, Yuren Shi, Haoyu Ge, Yuanzhou Wang, Lu Lu, Shibo Jiang, Qian Wang Genomic signatures and host adaptation of H5N1 clade 2.3.4.4b: A call for global surveillance and multi-target antiviral strategies https://doi.org/10.1016/j.crmicr.2025.100377 Current Research in Microbial Sciences, (): , , 2025	California Department of Health Services	V24T008566	2024-12-06	GISRS	2024-12-20	2024-12-20			Unknown	Unknown	Unknown	Unknown	Unknown	Unknown	Unknown	Unknown	Unknown	Unknown		Y
EPI_ISL_19660248	EPI3783206|3101675655_N90NW9FF_v1_1	EPI3783207|3101675655_N90NW9FF_v1_2	EPI3783205|3101675655_N90NW9FF_v1_3	EPI3783209|3101675655_N90NW9FF_v1_4	EPI3783202|3101675655_N90NW9FF_v1_5	EPI3783208|3101675655_N90NW9FF_v1_6	EPI3783204|3101675655_N90NW9FF_v1_7	EPI3783203|3101675655_N90NW9FF_v1_8			A/California/216/2024	A / H5N1	B3.13 (<i style='font-size:11px'>GenoFLU</i>)		2.3.4.4b	HPAI	OR_IR	North America / United States / California	Human	Juliana DaSilva (Centers for Disease Control and Prevention / Influenza Division)	Centers for Disease Control and Prevention	3101675655	Monilar, Blanca; Wright, Chelsea; Guevara, Hugo; Pan, Chao-Yang; Morales, Christina; Wadford, Debra		California Department of Health Services	V24T008628	2024-12-10	GISRS	2025-01-10	2025-01-10			Unknown	Unknown	Unknown	Unknown	Unknown	Unknown	Unknown	Unknown	Unknown	Unknown		Y
EPI_ISL_19263923	EPI3437003|3016023834_ZZYW1LF2_v1_1	EPI3437004|3016023834_ZZYW1LF2_v1_2	EPI3437002|3016023834_ZZYW1LF2_v1_3	EPI3437006|3016023834_ZZYW1LF2_v1_4	EPI3436999|3016023834_ZZYW1LF2_v1_5	EPI3437005|3016023834_ZZYW1LF2_v1_6	EPI3437001|3016023834_ZZYW1LF2_v1_7	EPI3437000|3016023834_ZZYW1LF2_v1_8			A/Colorado/109/2024	A / H5N1	B3.13 (<i style='font-size:11px'>GenoFLU</i>)		2.3.4.4b	HPAI	OR_IR	North America / United States / Colorado	Human	Lisa Keong (Centers for Disease Control and Prevention / Influenza Division)	Centers for Disease Control and Prevention	3016023834	Davis, Todd; Matzinger, Shannon; Kondor, Becky; Steel, John; Kirby, Marie; Sheffield, Sydney; Liddell, Jimma; Frederick, Julia; Keong, Lisa; Di, Han; Pusch, Elizabeth; Lacek, Kristine; Barnes, John	Guangxu Zhang, Yuren Shi, Haoyu Ge, Yuanzhou Wang, Lu Lu, Shibo Jiang, Qian Wang Genomic signatures and host adaptation of H5N1 clade 2.3.4.4b: A call for global surveillance and multi-target antiviral strategies https://doi.org/10.1016/j.crmicr.2025.100377 Current Research in Microbial Sciences, (): , , 2025	Colorado Department of Health Lab	2407110178	2024-07-11	GISRS	2024-07-15	2024-07-15			Unknown	Unknown	Unknown	Unknown	Unknown	Unknown	Unknown	Unknown	Unknown	Unknown		Y
EPI_ISL_19280426	EPI3452197|3016024126_ZZYGT8W9_v1_1			EPI3452199|3016024126_ZZYGT8W9_v1_4	EPI3452194|3016024126_ZZYGT8W9_v1_5	EPI3452198|3016024126_ZZYGT8W9_v1_6	EPI3452196|3016024126_ZZYGT8W9_v1_7	EPI3452195|3016024126_ZZYGT8W9_v1_8			A/Colorado/134/2024	A / H5N1	Not assigned		2.3.4.4b	HPAI	OR_IR	North America / United States / Colorado	Human	Juliana DaSilva (Centers for Disease Control and Prevention / Influenza Division)	Centers for Disease Control and Prevention	3016024126	Davis, Todd; Kondor, Becky; Steel, John; Kirby, Marie; Sheffield, Sydney; Liddell, Jimma; Frederick, Julia; Di, Han; Pusch, Elizabeth; Lacek, Kristine; Barnes, John; Matzinger, Shannon R.		Colorado Department of Health Lab	2407150033	2024-07-15	GISRS	2024-07-22	2024-07-22			Unknown	Unknown	Unknown	Unknown	Unknown	Unknown	Unknown	Unknown	Unknown	Unknown		Y
EPI_ISL_19294963	EPI3467510|3016024386_ZZYGT9KF_v1_1	EPI3467511|3016024386_ZZYGT9KF_v1_2	EPI3467509|3016024386_ZZYGT9KF_v1_3	EPI3467513|3016024386_ZZYGT9KF_v1_4	EPI3467506|3016024386_ZZYGT9KF_v1_5	EPI3467512|3016024386_ZZYGT9KF_v1_6	EPI3467508|3016024386_ZZYGT9KF_v1_7	EPI3467507|3016024386_ZZYGT9KF_v1_8			A/Colorado/137/2024	A / H5N1	B3.13 (<i style='font-size:11px'>GenoFLU</i>)		2.3.4.4b	HPAI	Original	North America / United States / Colorado	Human	Juliana DaSilva (Centers for Disease Control and Prevention / Influenza Division)	Centers for Disease Control and Prevention	3016024386	Davis, Todd; Kondor, Becky; Steel, John; Kirby, Marie; Sheffield, Sydney; Liddell, Jimma; Frederick, Julia; Di, Han; Pusch, Elizabeth; Lacek, Kristine; Barnes, John; Matzinger, Shannon R.	Guangxu Zhang, Yuren Shi, Haoyu Ge, Yuanzhou Wang, Lu Lu, Shibo Jiang, Qian Wang Genomic signatures and host adaptation of H5N1 clade 2.3.4.4b: A call for global surveillance and multi-target antiviral strategies https://doi.org/10.1016/j.crmicr.2025.100377 Current Research in Microbial Sciences, (): , , 2025	Colorado Department of Health Lab	2407190066	2024-07-19	GISRS	2024-07-29	2024-07-29			Unknown	Unknown	Unknown	Unknown	Unknown	Unknown	Unknown	Unknown	Unknown	Unknown		Y
EPI_ISL_19294962	EPI3467502|3016024388_ZZYGT9KH_v1_1	EPI3467503|3016024388_ZZYGT9KH_v1_2	EPI3467501|3016024388_ZZYGT9KH_v1_3	EPI3467505|3016024388_ZZYGT9KH_v1_4	EPI3467498|3016024388_ZZYGT9KH_v1_5	EPI3467504|3016024388_ZZYGT9KH_v1_6	EPI3467500|3016024388_ZZYGT9KH_v1_7	EPI3467499|3016024388_ZZYGT9KH_v1_8			A/Colorado/138/2024	A / H5N1	B3.13 (<i style='font-size:11px'>GenoFLU</i>)		2.3.4.4b	HPAI	Original	North America / United States / Colorado	Human	Juliana DaSilva (Centers for Disease Control and Prevention / Influenza Division)	Centers for Disease Control and Prevention	3016024388	Davis, Todd; Kondor, Becky; Steel, John; Kirby, Marie; Sheffield, Sydney; Liddell, Jimma; Frederick, Julia; Di, Han; Pusch, Elizabeth; Lacek, Kristine; Barnes, John; Matzinger, Shannon R.	Guangxu Zhang, Yuren Shi, Haoyu Ge, Yuanzhou Wang, Lu Lu, Shibo Jiang, Qian Wang Genomic signatures and host adaptation of H5N1 clade 2.3.4.4b: A call for global surveillance and multi-target antiviral strategies https://doi.org/10.1016/j.crmicr.2025.100377 Current Research in Microbial Sciences, (): , , 2025	Colorado Department of Health Lab	2407190050	2024-07-19	GISRS	2024-07-29	2024-07-29			Unknown	Unknown	Unknown	Unknown	Unknown	Unknown	Unknown	Unknown	Unknown	Unknown		Y
EPI_ISL_19294964	EPI3467518|3016024400_ZZYGT9SQ_v1_1	EPI3467519|3016024400_ZZYGT9SQ_v1_2	EPI3467517|3016024400_ZZYGT9SQ_v1_3	EPI3467521|3016024400_ZZYGT9SQ_v1_4	EPI3467514|3016024400_ZZYGT9SQ_v1_5	EPI3467520|3016024400_ZZYGT9SQ_v1_6	EPI3467516|3016024400_ZZYGT9SQ_v1_7	EPI3467515|3016024400_ZZYGT9SQ_v1_8			A/Colorado/139/2024	A / H5N1	B3.13 (<i style='font-size:11px'>GenoFLU</i>)		2.3.4.4b	HPAI	Original	North America / United States / Colorado	Human	Juliana DaSilva (Centers for Disease Control and Prevention / Influenza Division)	Centers for Disease Control and Prevention	3016024400	Davis, Todd; Kondor, Becky; Steel, John; Kirby, Marie; Sheffield, Sydney; Liddell, Jimma; Frederick, Julia; Di, Han; Pusch, Elizabeth; Lacek, Kristine; Barnes, John; Matzinger, Shannon R.	Guangxu Zhang, Yuren Shi, Haoyu Ge, Yuanzhou Wang, Lu Lu, Shibo Jiang, Qian Wang Genomic signatures and host adaptation of H5N1 clade 2.3.4.4b: A call for global surveillance and multi-target antiviral strategies https://doi.org/10.1016/j.crmicr.2025.100377 Current Research in Microbial Sciences, (): , , 2025	Colorado Department of Health Lab	2407220017	2024-07-22	GISRS	2024-07-29	2024-07-29			Unknown	Unknown	Unknown	Unknown	Unknown	Unknown	Unknown	Unknown	Unknown	Unknown		Y
EPI_ISL_19669941	EPI3804412|3101675656_ZZYW1Z4Z_v3_1		EPI3804411|3101675656_ZZYW1Z4Z_v3_3	EPI3804417|3101675656_ZZYW1Z4Z_v3_4	EPI3804406|3101675656_ZZYW1Z4Z_v3_5	EPI3804414|3101675656_ZZYW1Z4Z_v3_6	EPI3804410|3101675656_ZZYW1Z4Z_v3_7	EPI3804409|3101675656_ZZYW1Z4Z_v3_8			A/Iowa/124/2024	A / H5N1	Not assigned		2.3.4.4b	HPAI	E1	North America / United States / Iowa	Human	Juliana DaSilva (Centers for Disease Control and Prevention / Influenza Division)	Centers for Disease Control and Prevention	3101675656			Iowa State Hygienic Laboratory	2545815	2024-12-17	GISRS	2025-01-16	2025-01-16			Unknown	Unknown	Unknown	Unknown	Unknown	Unknown	Unknown	Unknown	Unknown	Unknown		Y
EPI_ISL_19634828	EPI3741720|3101675647_ZZYW1Y3R_v2_1	EPI3741721|3101675647_ZZYW1Y3R_v2_2	EPI3741719|3101675647_ZZYW1Y3R_v2_3	EPI3741723|3101675647_ZZYW1Y3R_v2_4	EPI3741716|3101675647_ZZYW1Y3R_v2_5	EPI3741722|3101675647_ZZYW1Y3R_v2_6	EPI3741718|3101675647_ZZYW1Y3R_v2_7	EPI3741717|3101675647_ZZYW1Y3R_v2_8			A/Louisiana/12/2024	A / H5N1	D1.1 (<i style='font-size:11px'>GenoFLU</i>)		2.3.4.4b	HPAI	Original.	North America / United States / Louisiana	Human	Yunho Jang (Centers for Disease Control and Prevention / Influenza Division)	Centers for Disease Control and Prevention	3101675647	Haydel, D.; Sokol, T.; Salinas, A.; Hand, J.; Le, P; Bunc, A.	Guangxu Zhang, Yuren Shi, Haoyu Ge, Yuanzhou Wang, Lu Lu, Shibo Jiang, Qian Wang Genomic signatures and host adaptation of H5N1 clade 2.3.4.4b: A call for global surveillance and multi-target antiviral strategies https://doi.org/10.1016/j.crmicr.2025.100377 Current Research in Microbial Sciences, (): , , 2025	Louisiana Department of Health and Hospitals	N24084677MB0101	2024-12-11	GISRS, Mixed bases were identified which encode HA residue: A134A/V [Alanine 88%, Valine 12%]; N182N/K [Asparagine 65%, Lysine 35%]; and E186E/D [Glutamic acid 92%, Aspartic Acid 8%] using mature HA numbering of A/Vietnam/1203/2004 as reference; Mixed bases are included as IUPAC-defined nucleotide combination codes in the consensus sequences when 25x coverage of the minor allele is obtained at th…	2025-01-06	2024-12-26			Unknown	Unknown	Unknown	Unknown	Unknown	Unknown	Unknown	Unknown	Unknown	Unknown		Y		Deceased
EPI_ISL_19162802	EPI3334179|3101410741_N90M2XDB_v1_1	EPI3334180|3101410741_N90M2XDB_v1_2	EPI3334178|3101410741_N90M2XDB_v1_3	EPI3334182|3101410741_N90M2XDB_v1_4	EPI3334175|3101410741_N90M2XDB_v1_5	EPI3334181|3101410741_N90M2XDB_v1_6	EPI3334177|3101410741_N90M2XDB_v1_7	EPI3334176|3101410741_N90M2XDB_v1_8			A/Michigan/90/2024	A / H5N1	B3.13 (<i style='font-size:11px'>GenoFLU</i>)		2.3.4.4b	HPAI	Original	North America / United States / Michigan	Human	Juliana DaSilva (Centers for Disease Control and Prevention / Influenza Division)	Centers for Disease Control and Prevention	3101410741	Davis, Todd; Kondor, Becky; Kirby, Marie; Sheffield, Sydney; Liddell, Jimma; Frederick, Julia; Di, Han; Pusch, Elizabeth; De La Cruz, Juan; Lacek, Kristine; Riner, Diana; Soehnlen, Marty; Dover, Matthew; Barnes, John	Guangxu Zhang, Yuren Shi, Haoyu Ge, Yuanzhou Wang, Lu Lu, Shibo Jiang, Qian Wang Genomic signatures and host adaptation of H5N1 clade 2.3.4.4b: A call for global surveillance and multi-target antiviral strategies https://doi.org/10.1016/j.crmicr.2025.100377 Current Research in Microbial Sciences, (): , , 2025 Malaya K. Sahoo, Ingrid E.A. Morante, ChunHong Huang, Daniel Solis, Fumiko Yamamoto, Uzo…	Michigan Department of Community Health	CL24-650397	2024-05-14	GISRS	2024-05-25	2024-05-24			Unknown	Unknown	Unknown	Unknown	Unknown	Unknown	Unknown	Unknown	Unknown	Unknown		Y
EPI_ISL_19177746				EPI3352530|3016019385_ZZYGSRXY_v1_4		EPI3352528|3016019385_ZZYGSRXY_v1_6					A/Michigan/91/2024	A / H5N1	Not assigned		2.3.4.4b	HPAI	OR_IR	North America / United States / Michigan	Human	Juliana DaSilva (Centers for Disease Control and Prevention / Influenza Division)	Centers for Disease Control and Prevention	3016019385		Malaya K. Sahoo, Ingrid E.A. Morante, ChunHong Huang, Daniel Solis, Fumiko Yamamoto, Uzoamaka C. Ohiri, Daniel Romero, Benjamin A. Pinsky Multiplex Dual-Target Reverse Transcription PCR for Subtyping Avian Influenza A(H5) Virus https://doi.org/10.3201/eid3008.240785 Emerging Infectious Diseases, (): , , 2024	Michigan Department of Community Health	CL24-650423	2024-05-25	GISRS Partial HA assembly; Sample Ct > 30	2024-06-03	2024-06-03			Unknown	Unknown	Unknown	Unknown	Unknown	Unknown	Unknown	Unknown	Unknown	Unknown		Y
EPI_ISL_19413343				EPI3556416|3101416262_N90M3MZ5_v1_4		EPI3556415|3101416262_N90M3MZ5_v1_6	EPI3556414|3101416262_N90M3MZ5_v1_7	EPI3556413|3101416262_N90M3MZ5_v1_8			A/Missouri/121/2024	A / H5N1	Not assigned		2.3.4.4b		OR	North America / United States / Missouri	Human	Yunho Jang (Centers for Disease Control and Prevention / Influenza Division)	Centers for Disease Control and Prevention	3101416262	Davis, T.; Kondor, B.; Steel, J.; Kirby, M.; Sheffield, S.; Liddell, J.; Frederick, J.; Di, H.; De La Cruz, J.; Lacek, K.; Barnes, J.; Featherston, J.; Markham, M.; Maddox, G.; Perkins, A.; Rustemeyer, M.		Missouri Department. of Health & Senior Services	1006442	2024-08-22	GISRS N represents positions which had low coverage and did not meet quality thresholds	2024-09-13	2024-09-13			Unknown	Unknown	Unknown	Unknown	Unknown	Unknown	Unknown	Unknown	Unknown	Unknown		Y
EPI_ISL_19726293	EPI3948663|3101675664_N90NW9GX_v1_1	EPI3948666|3101675664_N90NW9GX_v1_2	EPI3948662|3101675664_N90NW9GX_v1_3	EPI3948672|3101675664_N90NW9GX_v1_4	EPI3948658|3101675664_N90NW9GX_v1_5	EPI3948669|3101675664_N90NW9GX_v1_6	EPI3948661|3101675664_N90NW9GX_v1_7	EPI3948660|3101675664_N90NW9GX_v1_8			A/Nevada/10/2025	A / H5N1	D1.1 (<i style='font-size:11px'>GenoFLU</i>)		2.3.4.4b	HPAI	OR_IR	North America / United States / Nevada	Human	Julia Frederick (Centers for Disease Control and Prevention / Influenza Division)	Centers for Disease Control and Prevention	3101675664	Dugan, Vivien; Davis, Todd; Kondor, Becky; Steel, John; Kirby, Marie; De La Cruz, Juan; Di, Han; Sheffield, Sydney; Liddell, Jimma; Frederick, Julia; Radford, Kay; Lacek, Kristine; Keong, Lisa; Shu, Bo; DaSilva, Juliana; Vanhooser, Stephanie; Vazquez, Adam J; Hess, David; Siao, Lauren; Martins, Clarissa; Sepcic, Victoria; Pandori, Mark		Nevada State Health Laboratory	CL25-00092728	2025-02-04	GISRS	2025-02-14	2025-02-14			Unknown	Unknown	Unknown	Unknown	Unknown	Unknown	Unknown	Unknown	Unknown	Unknown		Y
EPI_ISL_19785793	EPI4118062|3101675668_ZZYW2E07_v2_1	EPI4118065|3101675668_ZZYW2E07_v2_2	EPI4118060|3101675668_ZZYW2E07_v2_3	EPI4118067|3101675668_ZZYW2E07_v2_4	EPI4118054|3101675668_ZZYW2E07_v2_5	EPI4118066|3101675668_ZZYW2E07_v2_6	EPI4118058|3101675668_ZZYW2E07_v2_7	EPI4118056|3101675668_ZZYW2E07_v2_8			A/Ohio/06-1/2025	A / H5N1	D1.3 (<i style='font-size:11px'>GenoFLU</i>)		2.3.4.4b	HPAI	OR_IR	North America / United States / Ohio	Human	Juliana DaSilva (Centers for Disease Control and Prevention / Influenza Division)	Centers for Disease Control and Prevention	3101675668	Dugan, Vivien; Davis, Todd; Kondor, Becky; Kirby, Marie; De La Cruz, Juan; Di, Han; Wilson, Malania; Sheffield, Sydney; Liddell, Jimma; Frederick, Julia; Lacek, Kristine; Keong, Lisa; Shu, Bo; DaSilva, Juliana; Ford, Jared; Johnson, Ashley		Ohio Department of Health Laboratories	25VR001191	2025-02-12	GISRS	2025-03-19	2025-03-19			Unknown	Unknown	Unknown	Unknown	Unknown	Unknown	Unknown	Unknown	Unknown	Unknown		Y
EPI_ISL_19027114	EPI3171492|3016006625_ZZYGS9CX_v1_1	EPI3171490|3016006625_ZZYGS9CX_v1_2	EPI3171487|3016006625_ZZYGS9CX_v1_3	EPI3171488|3016006625_ZZYGS9CX_v1_4	EPI3171489|3016006625_ZZYGS9CX_v1_5	EPI3171486|3016006625_ZZYGS9CX_v1_6	EPI3171493|3016006625_ZZYGS9CX_v1_7	EPI3171491|3016006625_ZZYGS9CX_v1_8			A/Texas/37/2024	A / H5N1	B3.13 (<i style='font-size:11px'>GenoFLU</i>)		2.3.4.4b	HPAI	Original	North America / United States / Texas	Human	Juliana DaSilva (Centers for Disease Control and Prevention / Influenza Division)	Centers for Disease Control and Prevention	3016006625	Presley, Steven M; Webb, Cynthia Reinoso; Malaeb, Sierra; Cofi, Malory; Davis, Todd; Kondor, Becky; Steel, John; Kirby, Marie; Sheffield, Sydney; Liddell, Jimma; Frederick, Julia; Di, Han; Pusch, Elizabeth; Lacek, Kristine; Barnes, John	Guangxu Zhang, Yuren Shi, Haoyu Ge, Yuanzhou Wang, Lu Lu, Shibo Jiang, Qian Wang Genomic signatures and host adaptation of H5N1 clade 2.3.4.4b: A call for global surveillance and multi-target antiviral strategies https://doi.org/10.1016/j.crmicr.2025.100377 Current Research in Microbial Sciences, (): , , 2025 Malaya K. Sahoo, Ingrid E.A. Morante, ChunHong Huang, Daniel Solis, Fumiko Yamamoto, Uzo…	Texas Department of State Health Services-Laboratory Services	KVI2400653	2024-03-28	GISRS	2024-04-03	2024-04-02			Unknown	Unknown	Unknown	Unknown	Unknown	Unknown	Unknown	Unknown	Unknown	Unknown		Y	Male
EPI_ISL_19531298		EPI3630039|3101675547_ZZYW1TMJ_v1_2	EPI3630038|3101675547_ZZYW1TMJ_v1_3	EPI3630041|3101675547_ZZYW1TMJ_v1_4	EPI3630035|3101675547_ZZYW1TMJ_v1_5	EPI3630040|3101675547_ZZYW1TMJ_v1_6	EPI3630037|3101675547_ZZYW1TMJ_v1_7	EPI3630036|3101675547_ZZYW1TMJ_v1_8			A/Washington/239/2024	A / H5N1	Not assigned		2.3.4.4b	HPAI	C1	North America / United States / Washington	Human	Juliana DaSilva (Centers for Disease Control and Prevention / Influenza Division)	Centers for Disease Control and Prevention	3101675547	Dugan, Vivien; Davis, Todd; Kondor, Becky; Steel, John; Kirby, Marie; De La Cruz, Juan; Di, Han; Sheffield, Sydney; Liddell, Jimma; Frederick, Julia; Radford, Kay; Lacek, Kristine; Keong, Lisa; Shu, Bo; DaSilva, Juliana; Murray, Teri; Dang, Thi; Hiatt, Brian		Washington State Public Health Laboratory	SHIP22240640	2024-10-18	GISRS	2024-11-07	2024-11-07			Unknown	Unknown	Unknown	Unknown	Unknown	Unknown	Unknown	Unknown	Unknown	Unknown		Y
EPI_ISL_19531299	EPI3630046|3101675552_ZZYW1TM8_v1_1	EPI3630047|3101675552_ZZYW1TM8_v1_2	EPI3630045|3101675552_ZZYW1TM8_v1_3	EPI3630049|3101675552_ZZYW1TM8_v1_4	EPI3630042|3101675552_ZZYW1TM8_v1_5	EPI3630048|3101675552_ZZYW1TM8_v1_6	EPI3630044|3101675552_ZZYW1TM8_v1_7	EPI3630043|3101675552_ZZYW1TM8_v1_8			A/Washington/240/2024	A / H5N1	D1.1 (<i style='font-size:11px'>GenoFLU</i>)		2.3.4.4b	HPAI	E1	North America / United States / Washington	Human	Juliana DaSilva (Centers for Disease Control and Prevention / Influenza Division)	Centers for Disease Control and Prevention	3101675552	Dugan, Vivien; Davis, Todd; Kondor, Becky; Steel, John; Kirby, Marie; De La Cruz, Juan; Di, Han; Sheffield, Sydney; Liddell, Jimma; Frederick, Julia; Radford, Kay; Lacek, Kristine; Keong, Lisa; Shu, Bo; DaSilva, Juliana; Murray, Teri; Dang, Thi; Hiatt, Brian	Guangxu Zhang, Yuren Shi, Haoyu Ge, Yuanzhou Wang, Lu Lu, Shibo Jiang, Qian Wang Genomic signatures and host adaptation of H5N1 clade 2.3.4.4b: A call for global surveillance and multi-target antiviral strategies https://doi.org/10.1016/j.crmicr.2025.100377 Current Research in Microbial Sciences, (): , , 2025	Washington State Public Health Laboratory	SHIP240639	2024-10-18	GISRS	2024-11-07	2024-11-07			Unknown	Unknown	Unknown	Unknown	Unknown	Unknown	Unknown	Unknown	Unknown	Unknown		Y
EPI_ISL_19531300				EPI3630053|3101675569_N90NW913_v1_4		EPI3630052|3101675569_N90NW913_v1_6	EPI3630051|3101675569_N90NW913_v1_7	EPI3630050|3101675569_N90NW913_v1_8			A/Washington/251/2024	A / H5N1	Not assigned		2.3.4.4b	HPAI	Original	North America / United States / Washington	Human	Juliana DaSilva (Centers for Disease Control and Prevention / Influenza Division)	Centers for Disease Control and Prevention	3101675569	Dugan, Vivien; Davis, Todd; Kondor, Becky; Steel, John; Kirby, Marie; De La Cruz, Juan; Di, Han; Sheffield, Sydney; Liddell, Jimma; Frederick, Julia; Radford, Kay; Lacek, Kristine; Keong, Lisa; Shu, Bo; DaSilva, Juliana; Murray, Teri; Dang, Thi; Hiatt, Brian; Sutton, Melissa; Grenz, LaDonna; Tsaknaridis, Laura; Makris, Vanda		Oregon Public Health Laboratory	24102405617	2024-10-24	GISRS	2024-11-07	2024-11-07			Unknown	Unknown	Unknown	Unknown	Unknown	Unknown	Unknown	Unknown	Unknown	Unknown		Y
EPI_ISL_19531301				EPI3630055|3101675570_N90NW919_v1_4		EPI3630054|3101675570_N90NW919_v1_6					A/Washington/252/2024	A / H5N1	Not assigned		2.3.4.4b	HPAI	Original	North America / United States / Washington	Human	Juliana DaSilva (Centers for Disease Control and Prevention / Influenza Division)	Centers for Disease Control and Prevention	3101675570	Dugan, Vivien; Davis, Todd; Kondor, Becky; Steel, John; Kirby, Marie; De La Cruz, Juan; Di, Han; Sheffield, Sydney; Liddell, Jimma; Frederick, Julia; Radford, Kay; Lacek, Kristine; Keong, Lisa; Shu, Bo; DaSilva, Juliana; Murray, Teri; Dang, Thi; Hiatt, Brian; Sutton, Melissa; Grenz, LaDonna; Tsaknaridis, Laura; Makris, Vanda		Oregon Public Health Laboratory	24102405625	2024-10-24	GISRS	2024-11-07	2024-11-07			Unknown	Unknown	Unknown	Unknown	Unknown	Unknown	Unknown	Unknown	Unknown	Unknown		Y
EPI_ISL_19531302				EPI3630057|3101675571_N90NW91F_v1_4		EPI3630056|3101675571_N90NW91F_v1_6					A/Washington/253/2024	A / H5N1	Not assigned		2.3.4.4b	HPAI	Original	North America / United States / Washington	Human	Juliana DaSilva (Centers for Disease Control and Prevention / Influenza Division)	Centers for Disease Control and Prevention	3101675571	Dugan, Vivien; Davis, Todd; Kondor, Becky; Steel, John; Kirby, Marie; De La Cruz, Juan; Di, Han; Sheffield, Sydney; Liddell, Jimma; Frederick, Julia; Radford, Kay; Lacek, Kristine; Keong, Lisa; Shu, Bo; DaSilva, Juliana; Murray, Teri; Dang, Thi; Hiatt, Brian; Sutton, Melissa; Grenz, LaDonna; Tsaknaridis, Laura; Makris, Vanda		Oregon Public Health Laboratory	24102405632	2024-10-24	GISRS	2024-11-07	2024-11-07			Unknown	Unknown	Unknown	Unknown	Unknown	Unknown	Unknown	Unknown	Unknown	Unknown		Y
EPI_ISL_19666173	EPI3789899|3101675572_ZZYW1UKN_v1_1	EPI3789900|3101675572_ZZYW1UKN_v1_2	EPI3789898|3101675572_ZZYW1UKN_v1_3	EPI3789902|3101675572_ZZYW1UKN_v1_4	EPI3789895|3101675572_ZZYW1UKN_v1_5	EPI3789901|3101675572_ZZYW1UKN_v1_6	EPI3789897|3101675572_ZZYW1UKN_v1_7	EPI3789896|3101675572_ZZYW1UKN_v1_8			A/Washington/254/2024	A / H5N1	D1.1 (<i style='font-size:11px'>GenoFLU</i>)		2.3.4.4b	HPAI	E1	North America / United States / Washington	Human	Juliana DaSilva (Centers for Disease Control and Prevention / Influenza Division)	Centers for Disease Control and Prevention	3101675572	Dugan, Vivien; Davis, Todd; Kondor, Becky; Steel, John; Kirby, Marie; De La Cruz, Juan; Di, Han; Sheffield, Sydney; Liddell, Jimma; Frederick, Julia; Radford, Kay; Lacek, Kristine; Keong, Lisa; Shu, Bo; DaSilva, Juliana; Murray, Theresa; Dang, Thi; Hiatt, Brian	Guangxu Zhang, Yuren Shi, Haoyu Ge, Yuanzhou Wang, Lu Lu, Shibo Jiang, Qian Wang Genomic signatures and host adaptation of H5N1 clade 2.3.4.4b: A call for global surveillance and multi-target antiviral strategies https://doi.org/10.1016/j.crmicr.2025.100377 Current Research in Microbial Sciences, (): , , 2025	Washington State Public Health Laboratory	WA1023488	2024-10-23	GISRS	2025-01-14	2025-01-14			Unknown	Unknown	Unknown	Unknown	Unknown	Unknown	Unknown	Unknown	Unknown	Unknown		Y
EPI_ISL_19552697	EPI3650388|3101675593_N90NW953_v1_1	EPI3650389|3101675593_N90NW953_v1_2	EPI3650387|3101675593_N90NW953_v1_3	EPI3650391|3101675593_N90NW953_v1_4	EPI3650384|3101675593_N90NW953_v1_5	EPI3650390|3101675593_N90NW953_v1_6	EPI3650386|3101675593_N90NW953_v1_7	EPI3650385|3101675593_N90NW953_v1_8			A/Washington/255/2024	A / H5N1	D1.1 (<i style='font-size:11px'>GenoFLU</i>)		2.3.4.4b	HPAI	OR_IR	North America / United States / Washington	Human	Juliana DaSilva (Centers for Disease Control and Prevention / Influenza Division)	Centers for Disease Control and Prevention	3101675593	Dugan, Vivien; Davis, Todd; Kondor, Becky; Steel, John; Kirby, Marie; De La Cruz, Juan; Di, Han; Sheffield, Sydney; Liddell, Jimma; Frederick, Julia; Radford, Kay; Lacek, Kristine; Keong, Lisa; Shu, Bo; DaSilva, Juliana; Murray, Teri; Dang, Thi; Hiatt, Brian	Guangxu Zhang, Yuren Shi, Haoyu Ge, Yuanzhou Wang, Lu Lu, Shibo Jiang, Qian Wang Genomic signatures and host adaptation of H5N1 clade 2.3.4.4b: A call for global surveillance and multi-target antiviral strategies https://doi.org/10.1016/j.crmicr.2025.100377 Current Research in Microbial Sciences, (): , , 2025	Washington State Public Health Laboratory	SHIP240699	2024-10-29	GISRS	2024-11-19	2024-11-19			Unknown	Unknown	Unknown	Unknown	Unknown	Unknown	Unknown	Unknown	Unknown	Unknown		Y
EPI_ISL_19541397	EPI3637874|A/Washington/UW32495/2024_PB2	EPI3637872|A/Washington/UW32495/2024_PB1	EPI3637869|A/Washington/UW32495/2024_PA	EPI3637870|A/Washington/UW32495/2024_HA	EPI3637871|A/Washington/UW32495/2024_NP	EPI3637868|A/Washington/UW32495/2024_NA	EPI3637875|A/Washington/UW32495/2024_MP	EPI3637873|A/Washington/UW32495/2024_NS			A/Washington/UW32495/2024	A / H5N1	D1.1 (<i style='font-size:11px'>GenoFLU</i>)		2.3.4.4b	HPAI	Original	North America / United States / Washington / EPI_ISL_19541397 refers - with a high likelihood - to the same patients from submissions EPI_ISL_19512045, EPI_ISL_19512046, EPI	Human				Roychoudhury,P., Xie,H., Ellis,S.E. and Greninger,A.		Laboratory Medicine and Pathology, University of Washington		2024-10-18			2024-11-12			Unknown	Unknown	Unknown	Unknown	Unknown	Unknown	Unknown	Unknown	Unknown	Unknown		Y
EPI_ISL_19639064				EPI3748700|3101675652_N90NW9EX_v1_4		EPI3748699|3101675652_N90NW9EX_v1_6					A/Wisconsin/179/2024	A / H5N1	Not assigned		2.3.4.4b	HPAI	OR_IR	North America / United States / Wisconsin	Human	Juliana DaSilva (Centers for Disease Control and Prevention / Influenza Division)	Centers for Disease Control and Prevention	3101675652	Dugan, Vivien; Davis, Todd; Kondor, Becky; Steel, John; Kirby, Marie; De La Cruz, Juan; Di, Han; Sheffield, Sydney; Liddell, Jimma; Frederick, Julia; Radford, Kay; Lacek, Kristine; Keong, Lisa; Shu, Bo; DaSilva, Juliana; Hanson, Erika; Griesser, Richard		Wisconsin State Laboratory of Hygiene	24VR016665	2024-12-13	GISRS	2024-12-30	2024-12-30			Unknown	Unknown	Unknown	Unknown	Unknown	Unknown	Unknown	Unknown	Unknown	Unknown		Y
EPI_ISL_19749443	EPI4018630|3101675667_N90NW9HF_v1_1	EPI4018631|3101675667_N90NW9HF_v1_2	EPI4018629|3101675667_N90NW9HF_v1_3	EPI4018633|3101675667_N90NW9HF_v1_4	EPI4018626|3101675667_N90NW9HF_v1_5	EPI4018632|3101675667_N90NW9HF_v1_6	EPI4018628|3101675667_N90NW9HF_v1_7	EPI4018627|3101675667_N90NW9HF_v1_8			A/Wyoming/01/2025	A / H5N1	D1.1 (<i style='font-size:11px'>GenoFLU</i>)		2.3.4.4b	HPAI	OR_IR	North America / United States / Wyoming	Human	Juliana DaSilva (Centers for Disease Control and Prevention / Influenza Division)	Centers for Disease Control and Prevention	3101675667	Dugan, Vivien; Davis, Todd; Kondor, Becky; Kirby, Marie; De La Cruz, Juan; Di, Han; Wilson, Malania; Sheffield, Sydney; Liddell, Jimma; Frederick, Julia; Lacek, Kristine; Keong, Lisa; Shu, Bo; DaSilva, Juliana; Matzinger, Shannon; Rossheim, Alexandria; Donaghy, Dillion; Cassidy, Finn; Wellbrock, Aleigha; Owen, Mackenzie; Aragon, Deborah		Colorado Department of Health Lab	1093078836	2025-02-11	GISRS	2025-02-26	2025-02-25			Unknown	Unknown	Unknown	Unknown	Unknown	Unknown	Unknown	Unknown	Unknown	Unknown		Y
[truncated: 6 more columns]
